# Supplementary material for: Use and Acceptance of Drinking Fountains: A Pilot Study in Two Secondary Schools in Dortmund, Germany
Source: Children (Basel). 2023 Apr 29;10(5):817. doi: 10.3390/children10050817 (PMC10217575; doi:10.3390/children10050817)
Supplement: Supplementary file 1 [file children-10-00817-s001.zip]

Archive with 1 entries (1 files):
- children-2347300-supplementary.pdf
